# Supplementary material for: The genomic signature of trait-associated variants
Source: BMC Genomics. 2013 Feb 18;14:108. doi: 10.1186/1471-2164-14-108 (PMC3600003; doi:10.1186/1471-2164-14-108)
Supplement: Additional file 1 — Statistics of genomic features. Containing distribution statistics of the analyzed genomic features including number of sites, percentages of nucleotides covered, percentages of SNPs covered and the average length of the annotated nucleotide sites. [file 1471-2164-14-108-S1.xls]

## Sheet: Sheet1
	Number of sites	Percentage Of Nucleotides Covered By Annotation	Percentage Of SNPs Covered By Annotation	Average Length Of Annotated Nucleotides (bp)
Genic and Regulatory Features
TSS 1kb upstream	22624	0.79	3.4	1069.6
TSS 5kb upstream	20592	3.7	8.83	5533.29
CpG Islands	27458	0.68	1.76	764.28
ORegAnno	17903	0.37	1.97	627.89
vega Genes	14651	30.9	37.89	64881.5
OMIM Genes	12307	25.9	32.74	64852.3
OMIM Morbid Regions	2532	5.7	7.82	69311.5
Exons	212325	1.69	7.14	245.31
Intronic SNPs	5125999	0.29	43.61	1.76­
Non-Syn. SNPs	117692	0.21	3.73	55.54
Coding SNPs	186247	0.22	5.74	35.59
Syn. SNPs	72933	3.54 x 10-3	2.99	1.5
Gained Stops †	4186	1.37 x 10-4	0.05	1.01
3UTR	131649	0.01	3.81	1.63
5UTR	27693	1.27 x 10-3	0.94	1.41
RNA Genes	6936	0.03	0.25	132.54
ncRNA	890	0.44	0.83	15355.2
tSmiRNA †	40648	0.01	0.03	7.69
eQTLs	68619	2.23 x 10-3	4.5	1
vega PseudoGenes	6999	0.7	1.78	3094.04
Intergenic SNPs	8250331	0.46	63.71	1.73
Within Mature miRNA †*	395	1.39 x 10-05	0	1.09
Splice Sites †*	1718	2.48 x 10-4	0.04	4.44
Lost Stops †*	278	9.19 x 10-06	0.02	1.02
Microsatellites †*	40186	0.05	0.08	40.56
Conserved Regions and Evolutionary Signatures
Evofold	47244	0.06	0.21	38.81
Pos. Sel. Genes	16384	20.8	28.43	39030.7
Enhancers	1295	0.06	0.32	1526.59
Exapted Repeats	10400	0.03	0.29	99.5
PREMOD	122979	1.93	10.39	482.55
tfbsConsSites	2345848	1.25	8.48	16.45
InDels	2596839	6.93	32.61	82.23
MCS17way	2201980	4.74	21.74	66.24
MCS28wayPlacMammal	2028316	3.6	17.23	54.65
MCS28way	2873612	4.51	20.3	48.33
MCS44way	4846954	4.57	20.52	29.02
MCS44wayPlacental	3945677	4.01	18.75	31.31
MCS44wayPrimates	806524	3.93	17.85	150.28
Sequence annotation negative †	5277572	97.9	54.81	509.71
Chromatin Signatures
Open Chromatin	13843	44.9	46.77	99999
Closed Chromatin	13469	43.7	52.95	99999
Active promoter	15279	0.72	2.82	1440.81
Weak promoter	35076	0.65	2.99	568.26
Inactive/poised promoter	5265	0.15	0.35	891.55
Strong enhancer (A)	25486	0.8	3.13	964.2
Strong enhancer (B)	38612	0.78	3.47	621.47
Weak/poised enhancer (A)	69144	0.87	4.37	388.98
Weak/poised enhancer (B)	109526	1.97	8.14	555.25
Insulator	33311	0.51	3.36	468.99
Transcriptional transition	16223	0.65	2.51	1223.81
Transcriptional elongation	26473	5.14	9.13	5975.22
Weak transcribed	82235	9.8	16.51	3671.65
Polycomb repressed	25483	2.92	7.29	3524.6
Heterochrom; low signal	10530	0.31	81.79	891.55
Repetitive/CNV (A)	8033	0.16	0.24	627.54
Repetitive/CNV (B)	6122	0.09	0.2	452.66
DNase Clusters	969313	7.67	31.25	243.9
Human Insulators	25546	0.91	4.29	1095.15
* These annotations have been excluded from the plot. † these annotations have been excluded from the average of confidence intervals.
