# Supplementary material for: The genomic signature of trait-associated variants
Source: BMC Genomics. 2013 Feb 18;14:108. doi: 10.1186/1471-2164-14-108 (PMC3600003; doi:10.1186/1471-2164-14-108)
Supplement: Additional file 2 — Fold Enrichment for significantly trait-associated SNPs. Comparing odds ratios obtained by permutations, fold enrichment and obtained percentages for observed and permuted significantly trait-associated SNPs. [file 1471-2164-14-108-S2.xls]

## Sheet: Kindt_et_al_additional2.csv
Genomic Feature	Odds Ratio	Fold Enrichment	Real Hits (Percentage)	Perm. Hits (Percentage)
Genic and Regulatory Features
TSS 1kb upstream	2.856	2.67	9.68	3.62
TSS 5kb upstream	3.00838	2.52	23.35	9.25
CpG Islands	3.03458	2.92	5.67	1.95
ORegAnno	2.58198	2.5	5.07	2.03
vega Genes	1.97877	1.44	53.34	37.07
OMIM Genes	2.5071	1.66	54.05	32.47
OMIM Morbid Regions	4.23561	3.36	26.04	7.74
Exons	3.67203	3.04	22.9	7.53
Intronic SNPs	1.91558	1.36	58.81	43.29
Non-Syn. SNPs	3.77767	3.39	13.48	3.97
Coding SNPs	3.5211	3.04	18.44	6.06
Syn. SNPs	2.81184	2.65	8.41	3.17
Gained Stops	8.1705	8.14	0.46	0.06
3UTR	2.92487	2.71	10.74	3.96
5UTR	2.44611	2.41	2.43	1.01
RNA Genes	1.46097	1.46	0.35	0.24
ncRNA	1.49391	1.49	1.27	0.85
tSmiRNA	7.12648	7.11	0.2	0.03
eQTLs	4.66999	3.94	19.15	4.86
vega PseudoGenes	1.76456	1.74	3.19	1.83
Within Mature miRNA	0	0	0	0
Splice Sites	0	0	0	0.05
Intergenic SNPs	0.833773	0.93	56.43	60.63
Lost Stops	0	0	0	0.02
Microsatellites	0	0	0	0.08
Conserved Regions and Evolutionary Signatures
Evofold	1.99037	1.99	0.41	0.2
Pos. Sel. Genes	1.87705	1.5	42.1	28.15
Enhancers	1.97171	1.97	0.61	0.31
Exapted Repeats	1.67145	1.67	0.46	0.27
PREMOD	1.63753	1.54	15.35	9.99
tfbsConsSites	1.69225	1.6	13.07	8.18
InDels	1.85482	1.45	45.85	31.63
MCS17way	1.71683	1.49	31.1	20.93
MCS28wayPlacMammal	1.91915	1.66	27.61	16.66
MCS28way	1.87169	1.59	31.31	19.7
MCS44way	1.95522	1.63	32.47	19.87
MCS44wayPlacental	1.88731	1.62	29.28	18.09
MCS44wayPrimates	1.98356	1.69	29.03	17.19
Sequence annotation negative	0.814124	0.9	47.21	52.18
Chromatin Signatures
Open Chromatin	3.511	1.59	73.86	46.36
Closed Chromatin	0.303868	0.49	25.43	52.23
Active promoter	2.76245	2.62	7.85	3
Weak promoter	2.82169	2.67	8.31	3.12
Inactive/poised promoter	3.65433	3.62	1.42	0.39
Strong enhancer (proximal)	3.93093	3.58	11.7	3.27
Strong enhancer (distal)	2.70711	2.55	8.92	3.5
Weak/poised enhancer (proximal)	2.46555	2.31	10.18	4.41
Weak/poised enhancer (distal)	2.56906	2.27	18.59	8.2
Insulator	1.68544	1.65	5.47	3.32
Transcriptional transition	2.88147	2.74	7.29	2.66
Transcriptional elongation	2.13395	1.92	18.24	9.5
Weak transcribed	2.32865	1.89	31.97	16.92
Polycomb repressed	2.1366	1.96	14.64	7.45
Heterochrom; low signal	0.54034	0.86	66.57	77.7
Repetitive/CNV (proximal)	1.26869	1.27	0.3	0.24
Repetitive/CNV (distal)	0.25228	0.25	0.05	0.2
DNase Clusters	2.64403	1.73	53.55	30.88
Human Insulators	1.94115	1.86	8.26	4.44
