# Supplementary material for: The genomic signature of trait-associated variants
Source: BMC Genomics. 2013 Feb 18;14:108. doi: 10.1186/1471-2164-14-108 (PMC3600003; doi:10.1186/1471-2164-14-108)
Supplement: Additional file 11 — Table of distance to TSS log reg. Showing the estimated effect, standard error of the estimated effect, β-coefficient and the P-value of the genomic annotation included in the optimized model incorporating the distance to TSS variable. [file 1471-2164-14-108-S11.xls]

## Sheet: Additional_file_Logreg_table.cs
	Estimated Effect	Std. Error	Beta coefficient	P-value in model
Distance to TSS	-3.62837e-06	2.97985e-07	-12.1764	4.15395e-34
eQTLs	0.677602	0.065941	10.2759	9.05154e-25
Open Chromatin	0.52629	0.0603254	8.72419	2.6809e-18
DNase Clusters	0.434547	0.0534007	8.13747	4.03612e-16
Transcriptional elongation	-0.433858	0.0723972	-5.99274	2.06338e-09
Strong enhancer (proximal)	0.470237	0.0788313	5.96511	2.44468e-09
Exons	0.484897	0.0891775	5.43744	5.4051e-08
Heterochrom; low signal	-0.302779	0.057414	-5.27361	1.33767e-07
vega Genes	0.246814	0.0541899	4.55462	5.24799e-06
Gained Stops	1.19082	0.341718	3.4848	0.000492505
Syn. SNPs	-0.298545	0.101242	-2.94882	0.00318994
MCS44wayPrimates	0.186069	0.0724482	2.5683	0.01022
Active promoter	-0.245425	0.0993764	-2.46965	0.0135245
Polycomb repressed	0.163555	0.0679057	2.40856	0.0160156
Non-Syn. SNPs	0.21495	0.0894936	2.40185	0.0163123
InDels	0.144847	0.0609005	2.37841	0.0173873
MCS44way	0.247222	0.105061	2.35313	0.0186162
negative	0.120165	0.0554879	2.16561	0.0303409
TSS 5kb upstream	0.136093	0.0666655	2.04143	0.041208
5UTR	-0.313804	0.155945	-2.01227	0.0441914
