# Supplementary material for: The genomic signature of trait-associated variants
Source: BMC Genomics. 2013 Feb 18;14:108. doi: 10.1186/1471-2164-14-108 (PMC3600003; doi:10.1186/1471-2164-14-108)
Supplement: Additional file 12 — Table of changing odds ratios of select annotations before and after taking distance to TSS into account. Showing the changes in odds ratios of six different annotations before and after distance to TSS was included into a logistic regression model. [file 1471-2164-14-108-S12.xls]

## Sheet: Sheet1
	Before	After
Open Chromatin	3.44 [3.09-3.82]	2.13 [1.91-2.38]
Strong Enhancers (proximal)	4.12 [3.59-4.73]	2.94 [2.56-3.38]
vegaGenes	1.99 [1.82-2.18]	1.53 [1.40-1.68]
MCS44wayPrimates	2.00 [1.82-2.18]	2.05 [1.86-2.26]
eQTLs	4.43 [3.95-4.96]	3.03 [2.70-3.40]
Active Promoters	3.13 [2.66-3.70]	1.98 [1.68-2.34]
