# Supplementary material for: The genomic signature of trait-associated variants
Source: BMC Genomics. 2013 Feb 18;14:108. doi: 10.1186/1471-2164-14-108 (PMC3600003; doi:10.1186/1471-2164-14-108)
Supplement: Additional file 14 — Sources and description of genomic features. Containing a full description of all analyzed genomic features and their online sources. [file 1471-2164-14-108-S14.xls]

## Sheet: Sheet1
Name	Annotation	Source
Genic and Regulatory Features
TSS 1kb upstream	Derived from RefSeq dataset from UCSC Table browser. (accessed 15 November 2010)	UCSC Table Browser
TSS 5kb upstream	Derived from RefSeq dataset from UCSC Table browser. (accessed 15 November 2010)	UCSC Table Browser
CpG Islands	CpG Islands(accessed 15 November 2010)	UCSC Table Browser
ORegAnno	Regulatory regions from ORegAnno (accessed 15 November 2010)	UCSC Table Browser
vega Genes	Protein Coding, Vertebrate Genome Annotation (Vega) database	UCSC Table Browser
OMIM Genes	All genes in the OMIM database	UCSC Table Browser
OMIM Morbid Regions	OMIM genes with an adverse effect	UCSC Table Browser
Exons	Exons derived from RefSeq Gene set downloaded from UCSC Table Browser	UCSC Table Browser
Intronic SNPs	UCSC Table Browser. Derived from dbSNP 129 data set, (accessed 20 Jan 2011)	UCSC Table Browser
Non-Syn. SNPs	UCSC Table Browser, (accessed 20 Jan 2011)	UCSC Table Browser
Coding SNPs	UCSC Table Browser, (accessed 20 Jan 2011)	UCSC Table Browser
Syn. SNPs	UCSC Table Browser, (accessed 20 Jan 2011)	UCSC Table Browser
Gained Stops	Non-synonymous sites resulting in gained stop codons (accessed 15 November 2010)	ENSEMBL
3UTR	UCSC Table Browser. Derived from dbSNP 129 data set. (accessed 20 Jan 2011)	UCSC Table Browser
5UTR	UCSC Table Browser. Derived from dbSNP 129 data set. (accessed 20 Jan 2011)	UCSC Table Browser
RNA Genes	Non-coding RNA genes and pseudogenes (accessed 25 Nov 2010)	UCSC Table Browser
ncRNA	Totally intronic non-coding RNA (accessed 15 November 2010)	RNAdb at research.imb.uq.edu.au/rnadb/
tSmiRNA	Conserved mammalian microRNA regulatory target sites for conserved microRNA families in the 3'UTR regions of Refseq Genes. Predicted by TargetScanS. (accessed 15 November 2010)	UCSC Table Browser
eQTLs	SNPs suspected of influencing expression levels. (accessed 02 May 2011) [1-4]	http://eqtl.uchicago.edu/cgi-bin/gbrowse/eqtl/
vega PseudoGenes	Pseudogenes and Immunoglobulin Segments, Vega database (accessed 15 November 2010)	UCSC Table Browser
Intergenic SNPs	UCSC Table Browser. Derived from dbSNP 129 data set. “Unknown function” , (accessed 20 Jan 2011)	UCSC Table Browser
Within Mature miRNA	Sites found within mature miRNAs (accessed 15 November 2010)	ENSEMBL
Splice Sites	UCSC Table Browser. Derived from dbSNP 129 data set. (accessed 20 Jan 2011)	UCSC Table Browser
Lost Stops	Non-synonymous sites resulting in lost stop codons (accessed 15 November 2010)	ENSEMBL
Microsatellites	Regions likely to be useful as microsatellite markers; sequences of at least 15 perfect di-nucleotide and tri-nucleotide repeats; usually highly polymorphic between populations. (accessed 15 November 2010)	UCSC Table Browser
Conserved and Evolutionary Signatures
Evofold	RNA secondary structure predictions made with the EvoFold program; compares multiple-sequence alignments to identify conserved functional RNA structures [5]. (accessed 15 November 2010)	UCSC Table Browser
Pos. Sel. Genes	Positively selected genes [6] (accessed 15 November 2010)	UCSC Table Browser
Enhancers	Vista enhancer data set; downloaded for hg19 then lifted into hg18 using UCSC liftOver tool. (accessed 15 November 2010)	www.enhancer.lbl.gov
Exapted Repeats	Conserved non-exonic Sites that have been deposited by mobile Sites (repeats) (“Exaptation”); possible distal enhancers. (accessed 15 November 2010)	UCSC Table Browser
PREMOD	Predicted Regulatory Modules (accessed 15 November 2010)	http://genomequebec.mcgill.ca
tfbsConsSites	Location and score of transcription factor binding sites conserved in the human/mouse/rat alignment. Based on computational predictions. (accessed 15 November 2010)	UCSC Table Browser
InDels	Regions showing evidence for conservation with respect to mutations involving sequence insertions and deletions (indels) in Human, Mouse and Dog. (accessed 15 November 2010)	UCSC Table Browser
MCS17way	Most Conserved Sites search between 17 species (accessed 15 November 2010)	UCSC Table Browser
MCS28wayPlacMammal	Most Conserved Sites between 28 species with focus on placental animals (accessed 15 November 2010)	UCSC Table Browser
MCS28way	Most Conserved Sites search between 28 species (accessed 15 November 2010)	UCSC Table Browser
MCS44way	Most Conserved Sites search between 44 species (accessed 15 November 2010)	UCSC Table Browser
MCS44wayPlacental	Most Conserved Sites search between 44 species with focus on placental animals (accessed 15 November 2010)	UCSC Table Browser
MCS44wayPrimates	Most Conserved Sites search between 44 species, with focus on primates (accessed 15 November 2010)	UCSC Table Browser
Sequence annotation negative	A negative dataset. Excludes information on regulatory Sites and genes.	Derived from other datasets.
Chromatin States
Open Chromatin	Regions with chromatin in an open state. Associated with active genes. (accessed 15 November 2010)	GO website, accession number: 19815776
Closed Chromatin	Regions with chromatin in a closed state. Associated with inactive genes. (accessed 15 November 2010)	GO website, accession number: 19815776
Active promoter	Active promoter (GM12878; accessed 09 June 2011)	UCSC Table Browser
Weak promoter	Weak promoter (GM12878; accessed 09 June 2011)	UCSC Table Browser
Inactive/poised promoter	Inactive/poised promoter (GM12878; accessed 09 June 2011)	UCSC Table Browser
Strong enhancer (A)	Strong enhancers of proximal genes (GM12878; accessed 09 June 2011)	UCSC Table Browser
Strong enhancer (B)	Strong enhancer of distal genes (GM12878; accessed 09 June 2011)	UCSC Table Browser
Weak/poised enhancer (A)	Weak/poised enhancer of proximal genes (GM12878; accessed 09 June 2011)	UCSC Table Browser
Weak/poised enhancer (B)	Weak/poised enhancer of distal genes (GM12878; accessed 09 June 2011)	UCSC Table Browser
Insulator	Insulator (GM12878; accessed 09 June 2011)	UCSC Table Browser
Transcriptional transition	Transcriptional transition (GM12878; accessed 09 June 2011)	UCSC Table Browser
Transcriptional elongation	Transcriptional elongation (GM12878; accessed 09 June 2011)	UCSC Table Browser
Weak transcribed	Weak transcribed (GM12878; accessed 09 June 2011)	UCSC Table Browser
Polycomb repressed	Polycomb repressed (GM12878; accessed 09 June 2011)	UCSC Table Browser
Heterochrom; low signal	Heterochrom; low signal (GM12878; accessed 09 June 2011)	UCSC Table Browser
Repetitive/CNV (A)	Repetitive/CNV with proximal genes (GM12878; accessed 09 June 2011)	UCSC Table Browser
Repetitive/CNV (B)	Repetitive/CNV with distal genes (GM12878; accessed 09 June 2011)	UCSC Table Browser
DNase Clusters	DNase hypersensitive areas assayed in a large collection of cell types. (accessed 15 November 2010)	UCSC Table Browser
Human Insulators	Insulating sites in the human genome. (accessed 15 November 2010)	ENSEMBL
